# Supplementary material for: Oral Treatment with EGCG, Folic Acid, Vitamin B12, and Hyaluronic Acid Improves HPV Clearance and Counteracts Its Persistence: A Clinical Study
Source: Int J Mol Sci. 2025 May 29;26(11):5251. doi: 10.3390/ijms26115251 (PMC12155352; doi:10.3390/ijms26115251)
Supplement: Supplementary file 1 [file ijms-26-05251-s001.zip]

Archive with 1 entries (1 files):
- ijms-3617516-supplementary.pdf
